# Supplementary material for: Time Trends of Greenspaces, Air Pollution, and Asthma Prevalence among Children and Adolescents in India
Source: Int J Environ Res Public Health. 2022 Nov 18;19(22):15273. doi: 10.3390/ijerph192215273 (PMC9690186; doi:10.3390/ijerph192215273)
Supplement: Supplementary file 1 [file ijerph-19-15273-s001.zip]

Archive with 1 entries (1 files):
- ijerph-1937473-supplementary.pdf
